# Supplementary material for: Corrigendum: Molecular Autopsy for Sudden Death in the Young: Is Data Aggregation the Key?
Source: Front Cardiovasc Med. 2018 Jan 24;4:90. doi: 10.3389/fcvm.2017.00090 (PMC5787692; doi:10.3389/fcvm.2017.00090)
Supplement: Supplementary file 1 [file Table_1.xlsx]

## Sheet: Sheet1
ID	Age	Sex	Race	Forensic autopsy	Forensic autopsy summary	Molecular autopsy	Likely causal variants	Variant phenotype	ACMG classification	Genomic coordinates (GRCh37)	1000G MAF	Month of death	Day of the week	Hour	Activity	Notes	Microscopic findings
MA00072	2M	Male	Biracial	Negative	SIDS (bronchopneumonia following resuscitation for SIDS)	Negative						August	Thursday	16:00-20:00	Laying on his back in a pack and play at home	Breastfeeding
MA00002	3M	Male	White	Negative	SIDS	Negative						September	Thursday	20:00-24:00	Sleeping - Prone position in a king size bed	Primary breastfeeding supplemented with Enfamil Formula
MA00005	3M	Male	Asian	Negative	SIDS	Negative						October	Wednesday	16:00-20:00	Sleeping in a play pen	Primary breastfeeding supplemented with Enfamil Formula plus vitamin D
MA00011	3M	Male	White	Negative	SIDS	Positive	NM_001035.2(RYR2):c.7601T>C (p.Leu2534Pro)	CPVT	LP	chr1:237813265	NA	August	Wednesday	12:00-16:00	Laying on his back with a comforter on his right side in a pack and play at daycare	Breastfed for the first 2 months. Very "fussy" with bubbly stomach since birth.
MA00019	3M	Male	Hispanic	Negative	SIDS	Positive	NM_002977.3(SCN9A):c.2971G>T (p.Val991Leu)*	Epilepsy	VUS*	chr2:167129256	0.037	April	Thursday	08:00-12:00	Sleeping - Bed sharing with parents	Breastfeeding
MA00056	8M	Female	Hispanic	Negative	SIDS	Negative						March	Wednesday	04:00-08:00	Sleeping - Bed sharing with parents	Breastfed for the first 2 months
MA00017	9M	Male	African American	Negative	SIDS (hippocampal abnormality | recent history of possible seizures)	Positive	NM_001293307.2(SCN10A):c.742G>C (p.Asp248His)	BrS	VUS	chr3:38802824	NA	April	Sunday	12:00-16:00	Laying on his back in a pack and play at daycare	No breastfeeding. Maternal history of seizures
MA00007	10M	Male	White	Negative	SIDS	Negative						November	Wednesday	08:00-12:00	Sleeping - Placed in supine position to sleep, but found with face down in parent's bed	Breastfeeding history not available
MA02005	1	Male	White	Negative	SIDS	Positive	NM_005477.2(HCN4):c.2275G>A (p.Val759Ile)	BrS	VUS	chr15:73616159	0.0032	December	Tuesday	04:00-08:00	Sleeping - found face down in a crib	De-novo mutation. Fever the night before w/ dose of acetaminophen
MA00029	2	Female	Hispanic	Positive	Aneurysm (rupture of left middle cerebral artery aneurysm)	Negative						April	Saturday	08:00-12:00	Sleeping - Bed sharing with a relative	None
MA02009	2	Female	NA	Negative	SIDS (febrile seizure)	Negative						March	Saturday	08:00-12:00	Sleeping - found face down in a crib	Febrile seizure and respiratory tract infection w/ acetaminophen and ibuprofen
MA02001	9	Male	NA	Negative	SUXD	Negative						November	Wednesday	16:00-20:00	Walking to a neighbor's house
MA02008	10	Female	NA	Negative	Complication from chronic lymphocitic tiroiditis with T3 tiroxiticosis	Negative						September	Monday	16:00-20:00	NA	Chronic lymphocytic thyroiditis
MA02004	15	Male	White	Positive	Borderline cardiomegaly| valve dilation	Negative						June	Thursday	NA	Sleeping
MA02007	17	Female	NA	Positive	HCM	Positive	NM_000257.3(MYH7):c.4377G>T p.K1459N	HCM	P	chr14:23886504	0.0001	NA	NA	NA	NA		(20 sections) The ventricular myocardium shows mild to focally moderate myocyte hypertrophy and mild focal myocyte disarray; there is no interstitial or endocardial fibrosis. Rare intramyocardial arteries exhibit medial hypertrophy. Typical features of arrhythmogenic cardiomyopathy (fatty infiltration of the ventricular myocardium, myocarditis and significant fibrosis) are not identified. Neither…
MA04006	17	Male	White	Negative	-	Negative						June	Friday	16:00-20:00	Light activity at home	Told his mother that he was not feeling well
MA00024	17 | 24	Males	Hispanic	Positive | Negative	HCM | -	Negative | Negative						July l December	Friday | Thursday	08:00-12:00 / 04:00-08:00	Sleeping | Sleeping
MA00080	19	Female	African American	Negative	SUDEP	Negative						September	Monday	04:00-08:00	Sleeping	History of seizures
MA00025	21	Male	NA	Negative	SUXD	Negative						May	Thursday	08:00-12:00	Light activity at home	History of recent shortness of breath
MA02003	21	Male	NA	Negative	-	Negative						October	Thursday	12:00-16:00	Light activity at home
MA00016	22	Male	Hispanic	Positive	HCM	Negative						April	Saturday	12:00-16:00	Sleeping
MA00081	22	Male	White	Negative	SUXD	Negative						June	Sunday	12:00-16:00	Light activity at a break from work (restaurant)
MA03003	23	Female	Asian	Positive	HCM | increased fatty infiltration of RV | enlarged heart	Negative						November	Tuesday	00:00-04:00	Sleeping	Flu-like symptoms
MA04004	24	Male	White	Positive	RV cardiomyopathy | fibrofatty replacement RV | dilated RV	Negative						November	Friday	16:00-20:00	Light activity at home
MA04005	24	Female	White	Negative	Moderate mitral valve prolapse | fibrosis LV	Negative						October	Monday	12:00-16:00	Light activity at home	History of multiple syncope attacks and nonsustained VT
MA00038	25	Female	White	Positive	ARVC/D	Positive	NM_004572.3(PKP2):c.1132C>T (p.Gln378Ter)	ARVC/D	P	chr12:33021899	NA	October	Wednesday	16:00-20:00	Sports activity (soccer)		(31 sections) All of the sections of the right ventricle show fatty replacement of the myocardium. In some areas there is complete replacement of the main thickness of the wall with sparing of the trabeculae. Other sections show fat interposed between epicardial and endocardial myocardium. There is also abundant fibrosis both in an interstitial pattern throughout the uninvolved myocardium and in …
MA00098	25	Male	White	Positive	DCM	Negative						December	Thursday	08:00-12:00	Sleeping
MA00066	27	Female	African American	Positive	Aneurysm (ruptured cerebral artery)	Negative						June	Thursday	20:00-24:00	Sports activity (jogging)
MA02010	27	Male	African American	Negative	SUXD | moderate RV dilation	Positive	NM_000371.3(TTR):c.424G>A (p.Val142Ile)	Amyloidosis	P	chr18:29178618	0.006	NA	NA	NA	Light activity at home	Histology negative (Congo red) for amiloidosis
MA00018	28	Male	African American	Positive	HCM	Negative						April	Saturday	08:00-12:00	Light activity at home
MA02002	29	Male	White	Positive	Coronay arthery atherosclerosis	Positive	NM_017636.3(TRPM4):c.1575G>A (p.Trp525Ter)	Progressive familial heart block	LP	chr19:49686146	0.0009	September	Tuesday	16:00-20:00	Light activity at home	Family segregation	(Three sections) The myocardium is free of inflammatory infiltrate and necrosis. A section of coronary artery is involved by atherosclerosis.
MA00052	30	Male	Hispanic	Positive	SCD | myocardial ischemia | cardiac arteriolosclerosis and apparent vasospasm	Positive	NM_005751.4(AKAP9):c.11272C>T (p.Arg3758Cys)	LQTS	VUS	chr7:91732082	NA	December	Saturday	00:00-04:00	Sleeping	Migraine headaches during prior weeks	Thirteen sections, including left and right ventricles and areas of the conduction system, are examined. In sections of left ventricle (best seen in slides 1 and 2), there are multiple small foci wherein the myocytes have clumped, darkly eosinophilic cytoplasm (“contraction band necrosis”), without inflammatory infiltrates; and generally, in all sections there are scattered thickened myocytes wit…
MA00068	30	Male	White	Positive	DCM	Negative						July	Tuesday	16:00-20:00	Sports activity (jogging)
MA00003	31	Male	White	Negative		Negative						June	Wednesday	20:00-24:00	Light activity at home
MA00047	32	Male	Hispanic	Negative	SUXD	Negative						February	Tuesday	04:00-08:00	Sleeping
MA01001	32	Male	White	Positive	HCM	Positive	NM_002471.3(MYH6):c.3010G>T (p.Ala1004Ser)	HCM	LP	chr14:23862646	0.0009	February	Monday	16:00-20:00	Sports activity (basketball)		(Two sections) There is moderately interstitial and perivascular fibrosis throughout the myocardium. In the subepicardical region there is replacement fibrosis. The section of the paraseptal posterior LV contains an area of fatty replacememt and fibrosis. The myocytes exhibit prominent hypertrophic changes. No necrosis or inflammation is seen.
MA00027	33	Male	White	Positive	SUD (arteriosclerotic cardiovascular disease | thrombolic occlusion of left anterior descending artery)	Positive	NM_000361.2(THBD):c.302G>T (p.Arg101Leu)	Thrombophilia	VUS	chr20:23029840	NA	April	Monday	08:00-12:00	Light activity at home	Family history of thrombosis	Section from grossly unremarkable myocardium shows orderly cardiomyocytes and no significant inflammation, fibrosis, hemorrhage or necrosis. Section from area of hyperemia at the apex of the heart shows marked patchy fibrosis; prominent thickening of intramyocardial blood vessels in this area, with apparent foci of recanalization of vessel lumens; and an area of myocytes with contraction band nec…
MA00033	34	Female	Hispanic	Positive	Aneurysm (probable ruptured berry aneurysm | acute non-traumatic subarachnoid hemorrhage | HCM | fatty change of liver)	Negative						August	Saturday	04:00-08:00	Light activity at home	Family history of cerebral vascular accidents
MA00054	36	Female	Asian	Positive	SCD | acute coronary artery dissection | eosinophilic coronary arteritis	Negative						March	Monday	12:00-16:00	Light activity at home	Chest pain
MA03006	36	Male	White	Positive	Coronary artery atherosclerosis	Negative						October	Monday	16:00-20:00	NA
MA00055	37	Female	White	Positive	HCM and ischemic brain injury	Negative						March	Wednesday	12:00-16:00	Sleeping	History of possible sleep apnea
MA04007	37	Female	White	Positive	Healed viral myocarditis | RV cardiomyopathy	Positive	NM_004415.3(DSP):c.268C>T (p.Gln90Ter)	ARVC/D	LP	chr6:7556048	NA	April	Monday	16:00-20:00	Light activity at home		Sections of the anterior wall of the LV show priminent subepicardial interstitial fibrosis. This extends in patchy form to the subendocardium. In some areas there is perivascular fibrosis as wll. No sections have inflammation. There is no significant fatty infiltration. One section of the anterior wall of the LV has a single focus of interstitial fibrosis admixed with fat cells, primary in the mi…
MA00076	38	Female	White	Negative	-	Negative						September	Thursday	08:00-12:00	Sleeping
MA00082	39	Female	White	Negative	SUDEP	Negative						October	Saturday	08:00-12:00	Light activity at home	History of seizures
MA00032	40	Male	White	Positive	Hypertensive and atherosclerotic cardiovascular disease | hepatomegaly	Negative						June	Tuesday	08:00-12:00	Sleeping	History of hypertensive cardiovascular disease
MA00048	41	Female	White	Positive	Hypertensive cardiovascular disease | acute left basal ganglia hemorrhage (stroke)	Negative						February	Sunday	04:00-08:00	Sleeping
MA02006	41	Female	White	Positive	HCM | mild myocardial fibrosis	Negative						November	Tuesday	04:00-08:00	Sleeping	History of cardiac arrest
MA00046	43	Male	Hispanic	Positive	HCM (mild hypertensive cardiomyopathy and obesity)	Positive	NM_001035.2(RYR2):c.9673G>A (p.Gly3225Ser)	CPVT	LP	chr1:237870341	NA	January	Saturday	20:00-24:00	Light activity at home		(22 sections) Sections from the left and right ventricle, interventricular septum, and conduction system show orderly cardiomyocytes with scattered hypertrophied cardiomyocytes with enlarged rectangular nuclei. There is mild perivascular fibrosis and small foci of interstitial fibrosis. Some of the myocardial arterioles have thickened media without hyalinization or inflammation. None of the secti…
MA00001	44	Male	White	Positive	HCM	Positive	NM_017636.3(TRPM4):c.1697C>T (p.Ala566Val) | NM_006514.3(SCN10A):c.3704C>T (p.Ala1235Val)	Progressive familial heart block | BrS	VUS | VUS	chr19:49686423 | chr3:38755549	NA | NA	September	Thursday	00:00-04:00	Sleeping		Sections of the left ventricle, right ventricle, and interventricular septum show myocyte hypertrophy and focal interstitial and perivascular fibrosis. There is no inflammation or necrosis.
MA02000	44	Female	White	Positive	DCM	Negative						July	Wednesday	08:00-12:00	NA
Table S1. Demographic characteristics and autopsy findings in the fifty cases of sudden death in the young from our study.
Acronyms: ARVC/D: Arrhythmogenic right ventricular cardiomyopathy, BrS: Brugada Syndrome, CPVT: catecholaminergic polymorphic ventricular tachycardia, DCM: dilated cardiomyopathy, HCM: hypertrophic cardiomyopathy, LQTS: long QT syndrome, NA: not available, LP: likely pathogenic, LV: left ventricle. P: pathogenic, RV: right ventricle, SCD: sudden cardiac death, SIDS: sudden infant death syndrome, …
